# Supplementary material for: Oxygen-defective electrostrictors for soft electromechanics
Source: Sci Adv. 2024 Aug 30;10(35):eadq3444. doi: 10.1126/sciadv.adq3444 (PMC11364099; doi:10.1126/sciadv.adq3444)
Supplement: Supplementary file 2 — Movie S1 [file sciadv.adq3444_movie_s1.zip]

Archive with 1 entries (1 files):
- sciadv.adq3444_movie_s1.mp4
